# Supplementary material for: Biochemical and Metabolomic Responses of Antarctic Bacterium Planococcus sp. O5 Induced by Copper Ion
Source: Toxics. 2022 Jun 2;10(6):302. doi: 10.3390/toxics10060302 (PMC9230899; doi:10.3390/toxics10060302)
Supplement: Supplementary file 1 [file toxics-10-00302-s001.zip]

Archive with 1 entries (1 files):
- toxics-1721437-supplementary.pdf
